# Supplementary material for: ﻿A new species of Sedum (Crassulaceae) from eastern China based on morphological and molecular evidence
Source: PhytoKeys. 2025 Mar 14;253:271–85. doi: 10.3897/phytokeys.253.119922 (PMC11929005; doi:10.3897/phytokeys.253.119922)
Supplement: XML Treatment for Sedum orientalichinense [file phytokeys.253.119922-treatment1.xml]

<!DOCTYPE tp:taxon-treatment
  PUBLIC "-//TaxonX//DTD Taxonomic Treatment Publishing DTD v0 20100105//EN" "tax-treatment-NSO.dtd">
<tp:taxon-treatment xmlns:tp="http://www.plazi.org/taxpub"><tp:treatment-meta><kwd-group><label>Taxon classification</label><kwd>
                <named-content content-type="kingdom">Plantae</named-content>
              </kwd><kwd>
                <named-content content-type="order">Saxifragales</named-content>
              </kwd><kwd>
                <named-content content-type="family">Crassulaceae</named-content>
              </kwd></kwd-group><mixed-citation publication-type="journal"><person-group><name><surname>Dai</surname><given-names>Jing-Min</given-names></name><name><surname>Xiong</surname><given-names>Yu</given-names></name><name><surname>Li</surname><given-names>Pan</given-names></name><name><surname>Xu</surname><given-names>Yue-Liang</given-names></name><name><surname>Fan</surname><given-names>Qiang</given-names></name></person-group><article-title>﻿A new species of <italic><tp:taxon-name><tp:taxon-name-part taxon-name-part-type="genus" reg="Sedum">Sedum</tp:taxon-name-part></tp:taxon-name></italic> (<tp:taxon-name><tp:taxon-name-part taxon-name-part-type="family">Crassulaceae</tp:taxon-name-part></tp:taxon-name>) from eastern China based on morphological and molecular evidence</article-title><source>PhytoKeys</source><day>14</day><month>03</month><year>2025</year><volume>253</volume><fpage>271</fpage><lpage>285</lpage><pub-id pub-id-type="doi">10.3897/phytokeys.253.119922</pub-id></mixed-citation></tp:treatment-meta><tp:nomenclature><label>﻿</label><tp:taxon-name>
              <object-id xmlns:xlink="http://www.w3.org/1999/xlink" content-type="arpha" xlink:type="simple">E3E7F0C8-DBAB-5740-86AD-5DF589D2928D</object-id>
              <tp:taxon-name-part taxon-name-part-type="genus" reg="Sedum">Sedum</tp:taxon-name-part>
              <tp:taxon-name-part taxon-name-part-type="species" reg="orientalichinense">orientalichinense</tp:taxon-name-part>
              <object-id xmlns:xlink="http://www.w3.org/1999/xlink" content-type="ipni" xlink:type="simple">urn:lsid:ipni.org:names:77358282-1</object-id>
              <object-id xmlns:xlink="http://www.w3.org/1999/xlink" xlink:type="simple">Figs 2–6</object-id>
            </tp:taxon-name><tp:taxon-authority>Q.Fan &amp; P.Li</tp:taxon-authority><tp:taxon-status xmlns:xlink="http://www.w3.org/1999/xlink" xlink:type="simple">sp. nov.</tp:taxon-status></tp:nomenclature><tp:treatment-sec sec-type="material" id="SECID0E6LAG"><title>Type.</title><p>China • Jiangxi Province, Fuzhou City, Mount Matoushan, Baishakeng, on rocky cliff, <named-content xmlns:xlink="http://www.w3.org/1999/xlink" content-type="dwc:verbatimCoordinates" xlink:type="simple"><named-content content-type="geo-json" specific-use="{&#34;type&#34;:&#34;Point&#34;,&#34;coordinates&#34;:[117.230000,27.770000]}" id="NCID0EIMAG" xlink:type="simple">27.77°N, 117.23°E</named-content></named-content>, 424 m a.s.l., 29 June 2023, <italic>Xiong Y. 23062901</italic> (holotype: SYS00236991).</p></tp:treatment-sec><tp:treatment-sec sec-type="diagnosis" id="SECID0EPMAG"><title>Diagnosis.</title><p>The new species differs from <italic><tp:taxon-name><tp:taxon-name-part taxon-name-part-type="genus" reg="Sedum">S.</tp:taxon-name-part><tp:taxon-name-part taxon-name-part-type="species" reg="makinoi">makinoi</tp:taxon-name-part></tp:taxon-name></italic> in its usually 2-branched cymes. <italic><tp:taxon-name><tp:taxon-name-part taxon-name-part-type="genus" reg="Sedum">S.</tp:taxon-name-part><tp:taxon-name-part taxon-name-part-type="species" reg="makinoi">makinoi</tp:taxon-name-part></tp:taxon-name></italic> also has longer, more erect stems with more internodes (8–12 vs. 4–8), resulting in denser foliage, whereas the new species has fewer leaves. Key differences include the shape and width of the leaf blades of <italic><tp:taxon-name><tp:taxon-name-part taxon-name-part-type="genus" reg="Sedum">S.</tp:taxon-name-part><tp:taxon-name-part taxon-name-part-type="species" reg="orientalichinense">orientalichinense</tp:taxon-name-part></tp:taxon-name></italic> and <italic><tp:taxon-name><tp:taxon-name-part taxon-name-part-type="genus" reg="Sedum">S.</tp:taxon-name-part><tp:taxon-name-part taxon-name-part-type="species" reg="makinoi">makinoi</tp:taxon-name-part></tp:taxon-name></italic> (obovate to obovate-rhombic vs. obovate to obovate-spatulate; 0.6–2.4 cm vs. 0.6–0.8 cm), shorter stems (6–18 cm vs. 11–28 cm), and a usually smaller inflorescence diameter (3–10 cm vs. 3–15 cm). The new species also has distinct sepals (spatulate-obelliptic vs. linear-spatulate) and nectar scales (broadly cuneate to sub-quadrangular vs. oblong-spatulate). Additionally, our research indicates that <italic><tp:taxon-name><tp:taxon-name-part taxon-name-part-type="genus" reg="Sedum">S.</tp:taxon-name-part><tp:taxon-name-part taxon-name-part-type="species" reg="makinoi">makinoi</tp:taxon-name-part></tp:taxon-name></italic> is endemic to Japan, which helps to distinguish the two species geographically. The new species can be distinguished from <italic><tp:taxon-name><tp:taxon-name-part taxon-name-part-type="genus" reg="Sedum">S.</tp:taxon-name-part><tp:taxon-name-part taxon-name-part-type="species" reg="baileyi">baileyi</tp:taxon-name-part></tp:taxon-name></italic> by its robust, slender to sub-woody stems (vs. slender stems) and greater height (6–18 cm vs. 3–7 cm) (Table <xref ref-type="table" rid="T1">1</xref>). Lastly, <italic><tp:taxon-name><tp:taxon-name-part taxon-name-part-type="genus" reg="Sedum">S.</tp:taxon-name-part><tp:taxon-name-part taxon-name-part-type="species" reg="emarginatum">emarginatum</tp:taxon-name-part></tp:taxon-name></italic> is easily identified by its emarginate leaf apex, a feature not found in the other three species (Table <xref ref-type="table" rid="T1">1</xref>).</p><fig id="F2" position="float" orientation="portrait"><object-id xmlns:xlink="http://www.w3.org/1999/xlink" content-type="doi" xlink:type="simple">10.3897/phytokeys.253.119922.figure2</object-id><object-id xmlns:xlink="http://www.w3.org/1999/xlink" content-type="arpha" xlink:type="simple">6A3B355D-DCE1-50FD-83D3-86C79578D666</object-id><label>Figure 2.</label><caption><p><italic><tp:taxon-name><tp:taxon-name-part taxon-name-part-type="genus" reg="Sedum">Sedum</tp:taxon-name-part><tp:taxon-name-part taxon-name-part-type="species" reg="orientalichinense">orientalichinense</tp:taxon-name-part></tp:taxon-name></italic><bold>A</bold> habit: Flowering stem with inflorescences <bold>B</bold> unripe follicles with sepals <bold>C</bold> seed <bold>D</bold> flower.</p></caption><graphic xmlns:xlink="http://www.w3.org/1999/xlink" xlink:href="phytokeys-253-271_article-119922__-g002.jpg" position="float" orientation="portrait" xlink:type="simple" id="oo_1281234.jpg"><uri content-type="original_file" xlink:type="simple">https://binary.pensoft.net/fig/1281234</uri></graphic></fig></tp:treatment-sec><tp:treatment-sec sec-type="description" id="SECID0EKQAG"><title>Description.</title><p>Perennial herbs, fleshy, glabrous, roots fibrous, stems slender to sub-woody, basally prostrate and rooting at nodes, apically erect, usually branched, rarely single, flowering stems sub-erect, with 4–8 internodes, usually 2-branched, rarely 3-branched, 6–18 cm high. Leaves opposite, glabrous, pseudopetiolate; leaf blade obovate to obovate-rhombic, margin entire, 1.3–2.7 × 0.6–2.4 cm, base tapered and shortly spurred, apex obtuse. Cymes usually 2-branched, rarely 3-branched, many flowered, 3–10 cm in diam. Bracts resembling stem leaves but obovate and smaller, 0.3–2.1 × 0.1–1.2 cm. Flowers sessile, equally 5-merous. Sepals 5, usually equal, rarely subequal, spatulate-obelliptic, 2–4 × 1–1.5 mm, base shortly spurred, apex obtuse. Petals yellow, base connate for ca. 0.3 mm, 3–5 × ca. 1 mm, lanceolate, apex acuminate, hooded. Stamens 10, in 2 whorls, both antesepalous ones and antepetalous ones shorter than petals, the antepetalous stamens fused at base for about 0.5 mm with the petal base, and the antepetalous ones slightly shorter the than antesepalous ones (1.3–1.4 vs. 0.9–1 cm). Nectar scales broadly cuneate to sub-quadrangular, ca. 0.5 mm long. Carpels 5, lanceolate, 4–5 mm long, connate at base for ca. 1 mm, apically usually divergent, sometimes closely connivent. Follicles obliquely divergent, stellate, many seeded, placentation marginal. Styles ca. 1 mm long. Seeds sub-ovoid, mammillate, brown when mature, 0.3–0.5 mm long.</p><fig id="F3" position="float" orientation="portrait"><object-id xmlns:xlink="http://www.w3.org/1999/xlink" content-type="doi" xlink:type="simple">10.3897/phytokeys.253.119922.figure3</object-id><object-id xmlns:xlink="http://www.w3.org/1999/xlink" content-type="arpha" xlink:type="simple">E4E8AD1F-FD35-5494-A680-FDA5B34D9E53</object-id><label>Figure 3.</label><caption><p><italic><tp:taxon-name><tp:taxon-name-part taxon-name-part-type="genus" reg="Sedum">Sedum</tp:taxon-name-part><tp:taxon-name-part taxon-name-part-type="species" reg="orientalichinense">orientalichinense</tp:taxon-name-part></tp:taxon-name></italic><bold>A</bold> flower <bold>B</bold> petals and epipetalous stamens <bold>C</bold> episepalous stamens <bold>D</bold> sepals <bold>E</bold> carpels with nectar scale (marked with red arrow) <bold>F</bold> unripe follicles with sepals <bold>G</bold> unripe follicles <bold>H</bold> opened unripe follicles <bold>I</bold> seeds (photographs taken from plants cultivated at Sun Yat-sen University, Guangzhou Province, with <bold>A–E</bold> in June 2023, <bold>F–H</bold> in July 2023, <bold>I</bold> in July 2024, from the collection <italic>Xiong Y. 23062901</italic>).</p></caption><graphic xmlns:xlink="http://www.w3.org/1999/xlink" xlink:href="phytokeys-253-271_article-119922__-g003.jpg" position="float" orientation="portrait" xlink:type="simple" id="oo_1281235.jpg"><uri content-type="original_file" xlink:type="simple">https://binary.pensoft.net/fig/1281235</uri></graphic></fig></tp:treatment-sec><tp:treatment-sec sec-type="phenology" id="SECID0EBSAG"><title>Phenology.</title><p>Flowering from June to July, fruiting in July.</p><fig id="F4" position="float" orientation="portrait"><object-id xmlns:xlink="http://www.w3.org/1999/xlink" content-type="doi" xlink:type="simple">10.3897/phytokeys.253.119922.figure4</object-id><object-id xmlns:xlink="http://www.w3.org/1999/xlink" content-type="arpha" xlink:type="simple">3303F046-13C4-59CF-840A-B0F833AD1F6D</object-id><label>Figure 4.</label><caption><p><italic><tp:taxon-name><tp:taxon-name-part taxon-name-part-type="genus" reg="Sedum">Sedum</tp:taxon-name-part><tp:taxon-name-part taxon-name-part-type="species" reg="orientalichinense">orientalichinense</tp:taxon-name-part></tp:taxon-name></italic><bold>A</bold> habitat <bold>B, C</bold> habit showing the sub-erect, 2-branched stems <bold>D</bold> side view of a cyme <bold>E</bold> cyme with unripe follicles <bold>F</bold> leaves from a single stem of <italic><tp:taxon-name><tp:taxon-name-part taxon-name-part-type="genus" reg="Sedum">S.</tp:taxon-name-part><tp:taxon-name-part taxon-name-part-type="species" reg="orientalichinense">orientalichinense</tp:taxon-name-part></tp:taxon-name></italic><bold>G</bold> sterile stems in the wild <bold>H</bold> vegetative growth of <italic><tp:taxon-name><tp:taxon-name-part taxon-name-part-type="genus" reg="Sedum">S.</tp:taxon-name-part><tp:taxon-name-part taxon-name-part-type="species" reg="orientalichinense">orientalichinense</tp:taxon-name-part></tp:taxon-name></italic> under artificial light in cultivation (<bold>A, B, D, E, G</bold> were photographed by Yu Xiong in Matoushan, Jiangxi Province in June 2023; <bold>C, F, H</bold> were photographed by Jing-Min Dai cultivated at Sun Yat-sen University, Guangzhou Province, with <bold>F, H</bold> in December 2023, and <bold>C</bold> in July 2024).</p></caption><graphic xmlns:xlink="http://www.w3.org/1999/xlink" xlink:href="phytokeys-253-271_article-119922__-g004.jpg" position="float" orientation="portrait" xlink:type="simple" id="oo_1281236.jpg"><uri content-type="original_file" xlink:type="simple">https://binary.pensoft.net/fig/1281236</uri></graphic></fig></tp:treatment-sec><tp:treatment-sec sec-type="etymology" id="SECID0EKUAG"><title>Etymology.</title><p>The specific epithet refers to the distribution area of the species.</p></tp:treatment-sec><tp:treatment-sec sec-type="Vernacular name" id="SECID0EPUAG"><title>Vernacular name.</title><p>We propose a Chinese name, Huá dōng Jǐng Tiān (华东景天).</p><fig id="F5" position="float" orientation="portrait"><object-id xmlns:xlink="http://www.w3.org/1999/xlink" content-type="doi" xlink:type="simple">10.3897/phytokeys.253.119922.figure5</object-id><object-id xmlns:xlink="http://www.w3.org/1999/xlink" content-type="arpha" xlink:type="simple">50158DAF-5F69-5771-BFAE-4F7AE62A9B61</object-id><label>Figure 5.</label><caption><p>Distribution of <italic><tp:taxon-name><tp:taxon-name-part taxon-name-part-type="genus" reg="Sedum">Sedum</tp:taxon-name-part><tp:taxon-name-part taxon-name-part-type="species" reg="orientalichinense">orientalichinense</tp:taxon-name-part></tp:taxon-name></italic> and sampling sites of morphologically similar species. <italic><tp:taxon-name><tp:taxon-name-part taxon-name-part-type="genus" reg="Sedum">Sedum</tp:taxon-name-part><tp:taxon-name-part taxon-name-part-type="species" reg="orientalichinense">orientalichinense</tp:taxon-name-part></tp:taxon-name></italic> was sampled at its three known localities Matoushan (<abbrev xmlns:xlink="http://www.w3.org/1999/xlink" xlink:title="Matoushan of Jiangxi Province" id="ABBRID0ESVAG" xlink:type="simple">MTS</abbrev>, Jiangxi Province), Baizhangji (<abbrev xmlns:xlink="http://www.w3.org/1999/xlink" xlink:title="Baizhangji" id="ABBRID0EWVAG" xlink:type="simple">BZJ</abbrev>, Zhejiang Province), and Daciyan (<abbrev xmlns:xlink="http://www.w3.org/1999/xlink" xlink:title="Daciyan" id="ABBRID0E1VAG" xlink:type="simple">DCY</abbrev>, Zhejiang Province). <italic><tp:taxon-name><tp:taxon-name-part taxon-name-part-type="genus" reg="Sedum">S.</tp:taxon-name-part><tp:taxon-name-part taxon-name-part-type="species" reg="baileyi">baileyi</tp:taxon-name-part></tp:taxon-name></italic> was sampled at the type locality Lushan Mountain (<abbrev xmlns:xlink="http://www.w3.org/1999/xlink" xlink:title="Lushan Mountain" id="ABBRID0EJWAG" xlink:type="simple">LS</abbrev>), Jiangxi Province. <italic><tp:taxon-name><tp:taxon-name-part taxon-name-part-type="genus" reg="Sedum">S.</tp:taxon-name-part><tp:taxon-name-part taxon-name-part-type="species" reg="emarginatum">emarginatum</tp:taxon-name-part></tp:taxon-name></italic> was sampled at three sites: Yuyao (<abbrev xmlns:xlink="http://www.w3.org/1999/xlink" xlink:title="Anhui Province and Yuyao" id="ABBRID0EYWAG" xlink:type="simple">YY</abbrev>) and Ningbo (NB) in Zhejiang Province, and Huangshan (<abbrev xmlns:xlink="http://www.w3.org/1999/xlink" xlink:title="Huangshan Mountain" id="ABBRID0E3WAG" xlink:type="simple">HS</abbrev>) in Anhui Province.</p></caption><graphic xmlns:xlink="http://www.w3.org/1999/xlink" xlink:href="phytokeys-253-271_article-119922__-g005.jpg" position="float" orientation="portrait" xlink:type="simple" id="oo_1281237.jpg"><uri content-type="original_file" xlink:type="simple">https://binary.pensoft.net/fig/1281237</uri></graphic></fig></tp:treatment-sec><tp:treatment-sec sec-type="distribution" id="SECID0EFXAG"><title>Distribution and habitat.</title><p>The new species is distributed in eastern China in Jiangxi and Zhejiang, provinces. It grows in rocky crevices and soil slopes in valleys at altitudes of 300–600 m a.s.l.</p></tp:treatment-sec><tp:treatment-sec sec-type="IUCN conservation status" id="SECID0EKXAG"><title>IUCN conservation status.</title><p>Due to its wider distribution and numerous individuals at each of the three investigation sites, <italic><tp:taxon-name><tp:taxon-name-part taxon-name-part-type="genus" reg="Sedum">S.</tp:taxon-name-part><tp:taxon-name-part taxon-name-part-type="species" reg="orientalichinense">orientalichinense</tp:taxon-name-part></tp:taxon-name></italic> should be considered as least concern (LC) (<xref ref-type="bibr" rid="B10">IUCN Standards and Petitions Subcommittee 2022</xref>).</p><fig id="F6" position="float" orientation="portrait"><object-id xmlns:xlink="http://www.w3.org/1999/xlink" content-type="doi" xlink:type="simple">10.3897/phytokeys.253.119922.figure6</object-id><object-id xmlns:xlink="http://www.w3.org/1999/xlink" content-type="arpha" xlink:type="simple">61FE6715-E876-59F4-9D0F-92F943063051</object-id><label>Figure 6.</label><caption><p>Type specimens of <italic><tp:taxon-name><tp:taxon-name-part taxon-name-part-type="genus" reg="Sedum">Sedum</tp:taxon-name-part><tp:taxon-name-part taxon-name-part-type="species" reg="orientalichinense">orientalichinense</tp:taxon-name-part></tp:taxon-name></italic><bold>A</bold> the holotype (<italic>Xiong Y. 23062901</italic> [SYS00236991]) <bold>B</bold> a paratype (<italic>Xiong Y. 240521</italic> [SYS00236993]).</p></caption><graphic xmlns:xlink="http://www.w3.org/1999/xlink" xlink:href="phytokeys-253-271_article-119922__-g006.jpg" position="float" orientation="portrait" xlink:type="simple" id="oo_1281238.jpg"><uri content-type="original_file" xlink:type="simple">https://binary.pensoft.net/fig/1281238</uri></graphic></fig><fig id="F7" position="float" orientation="portrait"><object-id xmlns:xlink="http://www.w3.org/1999/xlink" content-type="doi" xlink:type="simple">10.3897/phytokeys.253.119922.figure7</object-id><object-id xmlns:xlink="http://www.w3.org/1999/xlink" content-type="arpha" xlink:type="simple">895C562F-5324-53DB-9E8C-433BC46FC945</object-id><label>Figure 7.</label><caption><p><italic><tp:taxon-name><tp:taxon-name-part taxon-name-part-type="genus" reg="Sedum">Sedum</tp:taxon-name-part><tp:taxon-name-part taxon-name-part-type="species" reg="tricarpum">tricarpum</tp:taxon-name-part></tp:taxon-name></italic> from Huangshan <bold>A</bold> specimen from the Herbarium of the Institute of Botany, Chinese Academy of Sciences (Production practice team of Department of Biology of FDU 0338, PE00914380, Beijing, photographed by Bin-bin Liu) <bold>B–D</bold> living samples of <italic><tp:taxon-name><tp:taxon-name-part taxon-name-part-type="genus" reg="Sedum">S.</tp:taxon-name-part><tp:taxon-name-part taxon-name-part-type="species" reg="tricarpum">tricarpum</tp:taxon-name-part></tp:taxon-name></italic> from Huangshan, Anhui province <bold>B</bold> habit <bold>C</bold> the leaves may occasionally be opposite which leads to misidentifications <bold>D</bold> leaf blade shape. (3 July 2024, photographed and collected by Jing-Min Dai, <bold>B–D</bold> were from a cultivated individual, <italic>Dai J.M.2403221</italic>).</p></caption><graphic xmlns:xlink="http://www.w3.org/1999/xlink" xlink:href="phytokeys-253-271_article-119922__-g007.jpg" position="float" orientation="portrait" xlink:type="simple" id="oo_1281239.jpg"><uri content-type="original_file" xlink:type="simple">https://binary.pensoft.net/fig/1281239</uri></graphic></fig></tp:treatment-sec><tp:treatment-sec sec-type="material" id="SECID0EQ1AG"><title>Additional specimens examined.</title><p><bold><italic><tp:taxon-name><tp:taxon-name-part taxon-name-part-type="genus" reg="Sedum">Sedum</tp:taxon-name-part><tp:taxon-name-part taxon-name-part-type="species" reg="orientalichinense">orientalichinense</tp:taxon-name-part></tp:taxon-name></italic> (paratypes)</bold>: China • Jiangxi Province, Mount Matoushan, Baishakeng, on rocky cliff, <named-content xmlns:xlink="http://www.w3.org/1999/xlink" content-type="dwc:verbatimCoordinates" xlink:type="simple"><named-content content-type="geo-json" specific-use="{&#34;type&#34;:&#34;Point&#34;,&#34;coordinates&#34;:[117.230000,27.770000]}" id="NCID0EH2AG" xlink:type="simple">27.77°N, 117.23°E</named-content></named-content>, 424 m a.s.l. 21 May 2024, <italic>Xiong Y. 240521</italic> (SYS00236993) • Longjing, in soily slope, <named-content xmlns:xlink="http://www.w3.org/1999/xlink" content-type="dwc:verbatimCoordinates" xlink:type="simple"><named-content content-type="geo-json" specific-use="{&#34;type&#34;:&#34;Point&#34;,&#34;coordinates&#34;:[117.240000,27.790000]}" id="NCID0ER2AG" xlink:type="simple">27.79°N, 117.24°E</named-content></named-content>, 375 m a.s.l., <italic>Xiong Y. s.n.</italic>, <italic>Li E.X &amp; Li</italic>, <italic>J.X. NCU2016MTS0221</italic> (JXU0017056) • Zhejiang Province, Jiande City, Daciyan, <italic>Dai J.M 24040701</italic> (SYS00237017), Wenzhou City, Baizhangji, <italic>Dai J.M</italic>. (SYS00237018). <bold><italic><tp:taxon-name><tp:taxon-name-part taxon-name-part-type="genus" reg="Sedum">Sedum</tp:taxon-name-part><tp:taxon-name-part taxon-name-part-type="species" reg="emarginatum">emarginatum</tp:taxon-name-part></tp:taxon-name></italic></bold>: China • Zhejiang Province, <italic>Migo H. s.n.</italic> (ZNAS00332278, NAS00071019, NAS00332264). <bold><italic><tp:taxon-name><tp:taxon-name-part taxon-name-part-type="genus" reg="Sedum">Sedum</tp:taxon-name-part><tp:taxon-name-part taxon-name-part-type="species" reg="baileyi">baileyi</tp:taxon-name-part></tp:taxon-name></italic></bold>: China • Jiangxi Province, Lushan Mountain, <italic>Peng Y.S. 21051101</italic> (<named-content xmlns:xlink="http://www.w3.org/1999/xlink" content-type="dwc:institutional_code" xlink:title="Sun Yat-sen University" xlink:href="http://grbio.org/institution/zhongshan-sun-yatsen-university" xlink:type="simple">SYS</named-content>). <bold><italic><tp:taxon-name><tp:taxon-name-part taxon-name-part-type="genus" reg="Sedum">Sedum</tp:taxon-name-part><tp:taxon-name-part taxon-name-part-type="species" reg="makinoi">makinoi</tp:taxon-name-part></tp:taxon-name></italic></bold>: Japan • Nanokawa, Tosa, <italic>Makino T. 93</italic> (LE01014732, LE01014733), <italic>Watanabe, K. s.n.</italic> (HUH01989208) • Nagasaki, <italic>Anonymous s.n.</italic> (K000732545) • Okayama, <italic>Furuse M. 52653</italic> (PE01135685, PE01135684), <italic>Furuse M. 51887</italic> (PE01135678), <italic>Furuse M. 52825</italic> (PE01135672), <italic>Furuse M. 52653</italic> (PE01135686) • Yamaguchi, <italic>Saito, S. 3173</italic> (PE01458488), <italic>Nikai J. s.n.</italic> (TNS-VS-48304) • Tochigi, <italic>Furuse M. 14896</italic> (PE01135683), <italic>Furuse M. 54759</italic> (PE01135687), <italic>Nakamura s.n.</italic> (KAG046500), <italic>Yoshi K. 14896</italic> (KAG175186) • Kumamoto, <italic>Sumihiko H. 44370</italic> (KAG046490) • Saga, <italic>Bajou I. s.n.</italic> (KAG046495) • Shizuoka, <italic>Hideaki N. 4493</italic> (KAG046499) • Oita, <italic>Sumihiko H. 44371</italic> (KAG046504) • Hiroshima, <italic>Taizo M. 165</italic> (KAG046497) • Saitama, <italic>Shigeki K. 1171</italic> (KAG046502) • Hyogo, <italic>Fukuoka N. 13638</italic> (TNS-VS-564993) • Oity, <italic>Yamaki N.</italic>, <italic>Herb. H. Koidzumi 97349</italic> (TNS-VS-480622), <italic>Herb. H. Koidzumi 97536</italic> (TNS-VS-480623) • Tokushima, <italic>Akiyama S. 20808</italic> (TNS-VS-775554) • Ehime, <italic>Koidzumi H. 99692</italic> (TNS-VS-480618).</p></tp:treatment-sec><tp:treatment-sec><!--Section generated to contain objects referenced in tp:taxon-treatment.--><table-wrap id="T1" position="float" orientation="portrait"><label>Table 1.</label><caption><p>Morphological comparisons between <italic><tp:taxon-name><tp:taxon-name-part taxon-name-part-type="genus" reg="Sedum">Sedum</tp:taxon-name-part><tp:taxon-name-part taxon-name-part-type="species" reg="orientalichinense">orientalichinense</tp:taxon-name-part></tp:taxon-name></italic>, <italic><tp:taxon-name><tp:taxon-name-part taxon-name-part-type="genus" reg="Sedum">S.</tp:taxon-name-part><tp:taxon-name-part taxon-name-part-type="species" reg="baileyi">baileyi</tp:taxon-name-part></tp:taxon-name></italic>, <italic><tp:taxon-name><tp:taxon-name-part taxon-name-part-type="genus" reg="Sedum">S.</tp:taxon-name-part><tp:taxon-name-part taxon-name-part-type="species" reg="makinoi">makinoi</tp:taxon-name-part></tp:taxon-name></italic> and <italic><tp:taxon-name><tp:taxon-name-part taxon-name-part-type="genus" reg="Sedum">S.</tp:taxon-name-part><tp:taxon-name-part taxon-name-part-type="species" reg="emarginatum">emarginatum</tp:taxon-name-part></tp:taxon-name></italic>.</p></caption><table id="TID0EVTAG" rules="all"><tbody><tr><th rowspan="2" colspan="1">Character*</th><th rowspan="1" colspan="4">Species</th></tr><tr><th rowspan="1" colspan="1">
                <italic>
                  <tp:taxon-name><tp:taxon-name-part taxon-name-part-type="genus" reg="Sedum">S.</tp:taxon-name-part><tp:taxon-name-part taxon-name-part-type="species" reg="orientalichinense">orientalichinense</tp:taxon-name-part></tp:taxon-name>
                </italic>
              </th><th rowspan="1" colspan="1">
                <italic>
                  <tp:taxon-name><tp:taxon-name-part taxon-name-part-type="genus" reg="Sedum">S.</tp:taxon-name-part><tp:taxon-name-part taxon-name-part-type="species" reg="makinoi">makinoi</tp:taxon-name-part></tp:taxon-name>
                </italic>
              </th><th rowspan="1" colspan="1">
                <italic>
                  <tp:taxon-name><tp:taxon-name-part taxon-name-part-type="genus" reg="Sedum">S.</tp:taxon-name-part><tp:taxon-name-part taxon-name-part-type="species" reg="baileyi">baileyi</tp:taxon-name-part></tp:taxon-name>
                </italic>
              </th><th rowspan="1" colspan="1">
                <italic>
                  <tp:taxon-name><tp:taxon-name-part taxon-name-part-type="genus" reg="Sedum">S.</tp:taxon-name-part><tp:taxon-name-part taxon-name-part-type="species" reg="emarginatum">emarginatum</tp:taxon-name-part></tp:taxon-name>
                </italic>
              </th></tr><tr><td rowspan="1" colspan="1">Plant height</td><td rowspan="1" colspan="1">6–18 cm</td><td rowspan="1" colspan="1">11–28 cm</td><td rowspan="1" colspan="1">3–7 cm</td><td rowspan="1" colspan="1">10–27 cm</td></tr><tr><td rowspan="1" colspan="1">Flowering stems</td><td rowspan="1" colspan="1">Suberect, slender to sub-woody, 4–8 internodes</td><td rowspan="1" colspan="1">Erect to suberect, slender to sub-woody, 8–12 internodes</td><td rowspan="1" colspan="1">Erect, slender</td><td rowspan="1" colspan="1">Suberect, slender</td></tr><tr><td rowspan="1" colspan="1">Phyllotaxy</td><td rowspan="1" colspan="1">Opposite</td><td rowspan="1" colspan="1">Opposite</td><td rowspan="1" colspan="1">Opposite</td><td rowspan="1" colspan="1">Opposite</td></tr><tr><td rowspan="1" colspan="1">Leaf blade</td><td rowspan="1" colspan="1">Obovate to obovate-rhombic, base tapered and shortly spurred, apex obtuse</td><td rowspan="1" colspan="1">Obovate to obovate-spatulate, base cuneate and shortly spurred, apex subacute</td><td rowspan="1" colspan="1">Obovate to obovate-rhombic, base tapered and shortly spurred, apex subacute</td><td rowspan="1" colspan="1">Spatulate-obovate to broadly obovate, base attenuate and shortly spurred, apex rounded and emarginate</td></tr><tr><td rowspan="1" colspan="1">Leaf length × width</td><td rowspan="1" colspan="1">1.3–2.7 × 0.6–2.4 cm</td><td rowspan="1" colspan="1">1.0–2.5 × 0.6–0.8 cm</td><td rowspan="1" colspan="1">Ca. 1.5 × 0.6 cm</td><td rowspan="1" colspan="1">1.5–2 × 0.5–1 cm</td></tr><tr><td rowspan="1" colspan="1">Inflorescence</td><td rowspan="1" colspan="1">Cymes usually 2-branched, rarely 3-branched</td><td rowspan="1" colspan="1">Cymes 2–4-branched</td><td rowspan="1" colspan="1">Cymes 1–2-branched, few flowered</td><td rowspan="1" colspan="1">Cymes usually 3-branched</td></tr><tr><td rowspan="1" colspan="1">Inflorescence diam.</td><td rowspan="1" colspan="1">3–10 cm</td><td rowspan="1" colspan="1">3–15 cm</td><td rowspan="1" colspan="1">1.5–3.5 cm</td><td rowspan="1" colspan="1">3–6 cm</td></tr><tr><td rowspan="1" colspan="1">Sepal shape</td><td rowspan="1" colspan="1">Spatulate-obelliptic, base shortly spurred, apex obtuse</td><td rowspan="1" colspan="1">Linear-spatulate, base shortly spurred, apex obtuse</td><td rowspan="1" colspan="1">Oblong-linear, basal spur broad and obtuse</td><td rowspan="1" colspan="1">Lanceolate to narrowly oblong, base shortly spurred, apex obtuse</td></tr><tr><td rowspan="1" colspan="1">Sepal length × width</td><td rowspan="1" colspan="1">2–4 × 1–1.5 mm</td><td rowspan="1" colspan="1">3–4 × 0.7–1 mm</td><td rowspan="1" colspan="1">1.5–2 × ca. 1 mm</td><td rowspan="1" colspan="1">2–5 × 0.7–2 mm</td></tr><tr><td rowspan="1" colspan="1">Petal length × width</td><td rowspan="1" colspan="1">3–5 × ca. 1 mm</td><td rowspan="1" colspan="1">4–6 × 1–2 mm</td><td rowspan="1" colspan="1">4–5 × ca. 1.5 mm</td><td rowspan="1" colspan="1">6–8 × 1.5–2 mm</td></tr><tr><td rowspan="1" colspan="1">Stamen size</td><td rowspan="1" colspan="1">Antesepalous ones subequaling petals; antepetalous ones shorter than petals</td><td rowspan="1" colspan="1">Antesepalous ones subequaling petals; antepetalous ones shorter than petals</td><td rowspan="1" colspan="1">Shorter than petals</td><td rowspan="1" colspan="1">Shorter than petals</td></tr><tr><td rowspan="1" colspan="1">Nectar scales</td><td rowspan="1" colspan="1">Broadly cuneate to sub-quadrangular</td><td rowspan="1" colspan="1">Oblong-spatulate</td><td rowspan="1" colspan="1">Oblong-spatulate</td><td rowspan="1" colspan="1">Oblong to broadly cuneate</td></tr><tr><td rowspan="1" colspan="1">Flowering</td><td rowspan="1" colspan="1">June–July</td><td rowspan="1" colspan="1">June–July</td><td rowspan="1" colspan="1">April</td><td rowspan="1" colspan="1">May–June</td></tr><tr><td rowspan="1" colspan="1">Fruiting</td><td rowspan="1" colspan="1">July</td><td rowspan="1" colspan="1">July</td><td rowspan="1" colspan="1">July</td><td rowspan="1" colspan="1">July</td></tr><tr><td rowspan="1" colspan="1">Distribution</td><td rowspan="1" colspan="1">China (Jiangxi, Zhejiang)</td><td rowspan="1" colspan="1">Japan</td><td rowspan="1" colspan="1">China (Guangdong, Guangxi, Hunan, Jiangxi)</td><td rowspan="1" colspan="1">China (Anhui, Gansu, Hubei, Hunan, Jiangsu, Jiangxi, Shaanxi, Sichuan, Yunnan, Zhejiang)</td></tr></tbody></table><table-wrap-foot><fn><p>Abbrevistions: *Data of <italic><tp:taxon-name><tp:taxon-name-part taxon-name-part-type="genus" reg="Sedum">S.</tp:taxon-name-part><tp:taxon-name-part taxon-name-part-type="species" reg="orientalichinense">orientalichinense</tp:taxon-name-part></tp:taxon-name></italic> were from 33 individuals, data of <italic><tp:taxon-name><tp:taxon-name-part taxon-name-part-type="genus" reg="Sedum">S.</tp:taxon-name-part><tp:taxon-name-part taxon-name-part-type="species" reg="makinoi">makinoi</tp:taxon-name-part></tp:taxon-name></italic> were from 33 specimens and the “Flora of China”, data of <italic><tp:taxon-name><tp:taxon-name-part taxon-name-part-type="genus" reg="Sedum">S.</tp:taxon-name-part><tp:taxon-name-part taxon-name-part-type="species" reg="baileyi">baileyi</tp:taxon-name-part></tp:taxon-name></italic> and <italic><tp:taxon-name><tp:taxon-name-part taxon-name-part-type="genus" reg="Sedum">S.</tp:taxon-name-part><tp:taxon-name-part taxon-name-part-type="species" reg="emarginatum">emarginatum</tp:taxon-name-part></tp:taxon-name></italic> were from the “Flora of China” (<xref ref-type="bibr" rid="B5">Fu and Ohba 2001</xref>).</p></fn></table-wrap-foot></table-wrap></tp:treatment-sec><ref-list><ref id="B5"><mixed-citation xmlns:xlink="http://www.w3.org/1999/xlink" xlink:type="simple"><person-group><name name-style="western"><surname>Fu</surname><given-names>KT</given-names></name><name name-style="western"><surname>Ohba</surname><given-names>H</given-names></name></person-group> (<year>2001</year>) <article-title><tp:taxon-name><tp:taxon-name-part taxon-name-part-type="family">Crassulaceae</tp:taxon-name-part></tp:taxon-name>.</article-title> In: <person-group><name name-style="western"><surname>Wu</surname><given-names>ZY</given-names></name><name name-style="western"><surname>Raven</surname><given-names>PH</given-names></name></person-group> (<role>Eds</role>) <issue-title>Flora of China (Vol.</issue-title><source>8). Science Press, Beijing, China and Missouri Botanical Garden Press, St. Louis, USA</source>, <fpage>202</fpage>–<lpage>268</lpage>.</mixed-citation></ref><ref id="B10"><mixed-citation xmlns:xlink="http://www.w3.org/1999/xlink" xlink:type="simple">IUCN Standards and Petitions Subcommittee (<year>2022</year>) Guidelines for Using the IUCN Red List Categories and Criteria. Version 15. Prepared by the Standards and Petitions Subcommittee. <ext-link xlink:href="https://www.iucnredlist.org/resources/redlistguidelines" ext-link-type="uri" xlink:type="simple">https://www.iucnredlist.org/resources/redlistguidelines</ext-link></mixed-citation></ref></ref-list></tp:taxon-treatment>
